# Supplementary material for: Genetic Diversity and Population Structure of Sika Deer (Cervus nippon) Inferred by mtDNA and Y-Chromosomal Genes
Source: Animals (Basel). 2025 Oct 17;15(20):3022. doi: 10.3390/ani15203022 (PMC12561076; doi:10.3390/ani15203022)
Supplement: Supplementary file 1 [file animals-15-03022-s001.zip › Supplementary Table S1.xlsx]

## Sheet: Infomation of collected samples
Table S1 Information of collected specimens in this study
Sample_ID	Province/Island	Country	M-Haplotype	Y-Haplotype	Subspecies_name
DB101	Jilin	China	MHap_1	YHap_3	C. n. hortulorum
DB102	Jilin	China	MHap_2	YHap_5	C. n. hortulorum
DB103	Jilin	China	MHap_1	YHap_1	C. n. hortulorum
DB104	Jilin	China	MHap_1	YHap_3	C. n. hortulorum
DB106	Jilin	China	MHap_3	YHap_3	C. n. hortulorum
DB107	Jilin	China	MHap_4	YHap_3	C. n. hortulorum
DB108	Jilin	China	MHap_1	YHap_1	C. n. hortulorum
DB109	Jilin	China	MHap_5	YHap_1	C. n. hortulorum
DB110	Jilin	China	MHap_1	YHap_3	C. n. hortulorum
DB111	Jilin	China	MHap_1	YHap_1	C. n. hortulorum
DB112	Jilin	China	MHap_4	YHap_5	C. n. hortulorum
DB113	Jilin	China	MHap_1	YHap_3	C. n. hortulorum
DB114	Jilin	China	MHap_1	YHap_3	C. n. hortulorum
DB115	Jilin	China	MHap_1	YHap_3	C. n. hortulorum
DB116	Jilin	China	MHap_1	YHap_5	C. n. hortulorum
DB117	Jilin	China	MHap_4	YHap_5	C. n. hortulorum
DB121	Jilin	China	MHap_4	/	C. n. hortulorum
DB122	Jilin	China	MHap_1	/	C. n. hortulorum
DB123	Jilin	China	MHap_1	/	C. n. hortulorum
DB124	Jilin	China	MHap_3	/	C. n. hortulorum
DB125	Jilin	China	MHap_4	/	C. n. hortulorum
DB126	Jilin	China	MHap_4	/	C. n. hortulorum
DB127	Jilin	China	MHap_1	/	C. n. hortulorum
DB128	Jilin	China	MHap_6	/	C. n. hortulorum
DB129	Jilin	China	MHap_7	/	C. n. hortulorum
DB130	Jilin	China	MHap_6	/	C. n. hortulorum
DB132	Jilin	China	MHap_6	/	C. n. hortulorum
DB133	Jilin	China	MHap_1	/	C. n. hortulorum
DB134	Jilin	China	MHap_1	/	C. n. hortulorum
DB135	Jilin	China	MHap_7	/	C. n. hortulorum
DB136	Jilin	China	MHap_1	/	C. n. hortulorum
DB137	Jilin	China	MHap_6	/	C. n. hortulorum
DB138	Jilin	China	MHap_1	/	C. n. hortulorum
DB139	Jilin	China	MHap_7	/	C. n. hortulorum
DB140	Jilin	China	MHap_1	/	C. n. hortulorum
DB201	Jilin	China	MHap_8	YHap_5	C. n. hortulorum
DB202	Jilin	China	MHap_4	YHap_3	C. n. hortulorum
DB203	Jilin	China	MHap_1	YHap_5	C. n. hortulorum
DB204	Jilin	China	MHap_9	YHap_3	C. n. hortulorum
DB205	Jilin	China	MHap_3	YHap_1	C. n. hortulorum
DB206	Jilin	China	MHap_10	YHap_1	C. n. hortulorum
DB207	Jilin	China	MHap_3	YHap_5	C. n. hortulorum
DB208	Jilin	China	MHap_4	YHap_3	C. n. hortulorum
DB209	Jilin	China	MHap_5	YHap_5	C. n. hortulorum
DB210	Jilin	China	MHap_1	YHap_3	C. n. hortulorum
DB211	Jilin	China	MHap_3	YHap_5	C. n. hortulorum
DB212	Jilin	China	MHap_4	YHap_1	C. n. hortulorum
DB213	Jilin	China	MHap_4	YHap_3	C. n. hortulorum
DB214	Jilin	China	MHap_4	YHap_3	C. n. hortulorum
DB215	Jilin	China	MHap_11	YHap_3	C. n. hortulorum
DB216	Jilin	China	MHap_3	YHap_3	C. n. hortulorum
DB217	Jilin	China	MHap_3	YHap_3	C. n. hortulorum
DB221	Jilin	China	MHap_3	/	C. n. hortulorum
DB222	Jilin	China	MHap_4	/	C. n. hortulorum
DB223	Jilin	China	MHap_3	/	C. n. hortulorum
DB224	Jilin	China	MHap_3	/	C. n. hortulorum
DB225	Jilin	China	MHap_3	/	C. n. hortulorum
DB226	Jilin	China	MHap_12	/	C. n. hortulorum
DB227	Jilin	China	MHap_4	/	C. n. hortulorum
DB228	Jilin	China	MHap_4	/	C. n. hortulorum
DB229	Jilin	China	MHap_13	/	C. n. hortulorum
DB230	Jilin	China	MHap_4	/	C. n. hortulorum
DB232	Jilin	China	MHap_14	/	C. n. hortulorum
DB233	Jilin	China	MHap_5	/	C. n. hortulorum
DB234	Jilin	China	MHap_3	/	C. n. hortulorum
DB235	Jilin	China	MHap_15	/	C. n. hortulorum
DB301	Heilongjiang	China	MHap_16	YHap_2	C. n. hortulorum
DB302	Heilongjiang	China	MHap_3	YHap_4	C. n. hortulorum
DB304	Heilongjiang	China	MHap_3	YHap_4	C. n. hortulorum
DB305	Heilongjiang	China	MHap_17	YHap_4	C. n. hortulorum
DB306	Heilongjiang	China	MHap_3	YHap_4	C. n. hortulorum
DB307	Heilongjiang	China	MHap_16	YHap_6	C. n. hortulorum
DB308	Heilongjiang	China	MHap_16	YHap_2	C. n. hortulorum
DB309	Heilongjiang	China	MHap_1	YHap_6	C. n. hortulorum
DB310	Heilongjiang	China	MHap_16	YHap_6	C. n. hortulorum
DB311	Heilongjiang	China	MHap_16	YHap_4	C. n. hortulorum
DB312	Heilongjiang	China	MHap_1	YHap_2	C. n. hortulorum
DB313	Heilongjiang	China	MHap_16	YHap_6	C. n. hortulorum
DB314	Heilongjiang	China	MHap_18	YHap_6	C. n. hortulorum
DB315	Heilongjiang	China	MHap_19	YHap_6	C. n. hortulorum
DB316	Heilongjiang	China	MHap_16	YHap_4	C. n. hortulorum
DB317	Heilongjiang	China	MHap_3	YHap_6	C. n. hortulorum
DB318	Heilongjiang	China	MHap_16	YHap_3	C. n. hortulorum
DB319	Heilongjiang	China	MHap_16	YHap_4	C. n. hortulorum
DB320	Heilongjiang	China	MHap_20	YHap_3	C. n. hortulorum
DB321	Heilongjiang	China	MHap_17	/	C. n. hortulorum
DB322	Heilongjiang	China	MHap_3	/	C. n. hortulorum
DB323	Heilongjiang	China	MHap_3	/	C. n. hortulorum
DB324	Heilongjiang	China	MHap_20	/	C. n. hortulorum
DB325	Heilongjiang	China	MHap_17	/	C. n. hortulorum
DB326	Heilongjiang	China	MHap_21	/	C. n. hortulorum
DB327	Heilongjiang	China	MHap_3	/	C. n. hortulorum
DB328	Heilongjiang	China	MHap_16	/	C. n. hortulorum
DB329	Heilongjiang	China	MHap_16	/	C. n. hortulorum
DB330	Heilongjiang	China	MHap_16	/	C. n. hortulorum
DB331	Heilongjiang	China	MHap_16	/	C. n. hortulorum
DB332	Heilongjiang	China	MHap_16	/	C. n. hortulorum
DB333	Heilongjiang	China	MHap_16	/	C. n. hortulorum
DB334	Heilongjiang	China	MHap_16	/	C. n. hortulorum
DB335	Heilongjiang	China	MHap_16	/	C. n. hortulorum
DB341	Heilongjiang	China	MHap_3	YHap_4	C. n. hortulorum
DB401	Jilin	China	MHap_4	YHap_3	C. n. hortulorum
DB402	Jilin	China	MHap_1	YHap_3	C. n. hortulorum
DB403	Jilin	China	MHap_3	YHap_3	C. n. hortulorum
DB404	Jilin	China	MHap_4	YHap_5	C. n. hortulorum
DB405	Jilin	China	MHap_1	YHap_3	C. n. hortulorum
DB406	Jilin	China	MHap_1	YHap_3	C. n. hortulorum
DB407	Jilin	China	MHap_3	YHap_3	C. n. hortulorum
DB408	Jilin	China	MHap_22	YHap_5	C. n. hortulorum
DB409	Jilin	China	MHap_1	YHap_3	C. n. hortulorum
DB410	Jilin	China	MHap_1	YHap_3	C. n. hortulorum
DB411	Jilin	China	MHap_1	YHap_3	C. n. hortulorum
DB412	Jilin	China	MHap_13	YHap_3	C. n. hortulorum
DB413	Jilin	China	MHap_3	YHap_1	C. n. hortulorum
DB414	Jilin	China	MHap_4	YHap_2	C. n. hortulorum
DB415	Jilin	China	MHap_23	YHap_3	C. n. hortulorum
DB416	Jilin	China	MHap_3	YHap_3	C. n. hortulorum
DB421	Jilin	China	MHap_4	/	C. n. hortulorum
DB422	Jilin	China	MHap_1	/	C. n. hortulorum
DB423	Jilin	China	MHap_4	/	C. n. hortulorum
DB424	Jilin	China	MHap_1	/	C. n. hortulorum
DB425	Jilin	China	MHap_1	/	C. n. hortulorum
DB426	Jilin	China	MHap_1	/	C. n. hortulorum
DB427	Jilin	China	MHap_3	/	C. n. hortulorum
DB428	Jilin	China	MHap_4	/	C. n. hortulorum
DB429	Jilin	China	MHap_1	/	C. n. hortulorum
DB430	Jilin	China	MHap_4	/	C. n. hortulorum
DB431	Jilin	China	MHap_4	/	C. n. hortulorum
DB432	Jilin	China	MHap_3	/	C. n. hortulorum
DB433	Jilin	China	MHap_1	/	C. n. hortulorum
DB434	Jilin	China	MHap_1	/	C. n. hortulorum
DB435	Jilin	China	MHap_3	/	C. n. hortulorum
DB501	Jilin	China	MHap_3	YHap_5	C. n. hortulorum
DB502	Jilin	China	MHap_3	YHap_5	C. n. hortulorum
DB503	Jilin	China	MHap_4	YHap_3	C. n. hortulorum
DB504	Jilin	China	MHap_3	YHap_1	C. n. hortulorum
DB505	Jilin	China	MHap_3	YHap_5	C. n. hortulorum
DB506	Jilin	China	MHap_24	YHap_3	C. n. hortulorum
DB507	Jilin	China	MHap_23	YHap_3	C. n. hortulorum
DB508	Jilin	China	MHap_25	YHap_5	C. n. hortulorum
DB509	Jilin	China	MHap_4	YHap_3	C. n. hortulorum
DB510	Jilin	China	MHap_15	YHap_3	C. n. hortulorum
DB511	Jilin	China	MHap_26	YHap_5	C. n. hortulorum
DB512	Jilin	China	MHap_27	YHap_5	C. n. hortulorum
DB513	Jilin	China	MHap_1	YHap_5	C. n. hortulorum
DB514	Jilin	China	MHap_3	YHap_5	C. n. hortulorum
DB515	Jilin	China	MHap_28	YHap_3	C. n. hortulorum
DB521	Jilin	China	MHap_3	/	C. n. hortulorum
DB522	Jilin	China	MHap_1	/	C. n. hortulorum
DB523	Jilin	China	MHap_3	/	C. n. hortulorum
DB524	Jilin	China	MHap_24	/	C. n. hortulorum
DB525	Jilin	China	MHap_1	/	C. n. hortulorum
DB526	Jilin	China	MHap_3	/	C. n. hortulorum
DB527	Jilin	China	MHap_1	/	C. n. hortulorum
DB528	Jilin	China	MHap_3	/	C. n. hortulorum
DB529	Jilin	China	MHap_1	/	C. n. hortulorum
DB530	Jilin	China	MHap_3	/	C. n. hortulorum
DB531	Jilin	China	MHap_4	/	C. n. hortulorum
DB532	Jilin	China	MHap_4	/	C. n. hortulorum
DB533	Jilin	China	MHap_29	/	C. n. hortulorum
DB534	Jilin	China	MHap_24	/	C. n. hortulorum
DB535	Jilin	China	MHap_24	/	C. n. hortulorum
DB536	Jilin	China	MHap_1	/	C. n. hortulorum
DB537	Jilin	China	MHap_24	/	C. n. hortulorum
DB538	Jilin	China	MHap_24	/	C. n. hortulorum
DB601	Jilin	China	MHap_30	YHap_3	C. n. hortulorum
DB602	Jilin	China	MHap_3	YHap_3	C. n. hortulorum
DB603	Jilin	China	MHap_3	YHap_3	C. n. hortulorum
DB604	Jilin	China	MHap_4	YHap_3	C. n. hortulorum
DB605	Jilin	China	/	YHap_1	C. n. hortulorum
DB606	Jilin	China	MHap_3	YHap_1	C. n. hortulorum
DB607	Jilin	China	MHap_4	YHap_3	C. n. hortulorum
DB608	Jilin	China	MHap_4	YHap_1	C. n. hortulorum
DB609	Jilin	China	MHap_3	YHap_1	C. n. hortulorum
DB610	Jilin	China	MHap_4	YHap_1	C. n. hortulorum
DB611	Jilin	China	MHap_31	YHap_3	C. n. hortulorum
DB612	Jilin	China	MHap_4	YHap_6	C. n. hortulorum
DB613	Jilin	China	MHap_3	YHap_3	C. n. hortulorum
DB614	Jilin	China	MHap_4	YHap_5	C. n. hortulorum
DB615	Jilin	China	MHap_9	YHap_3	C. n. hortulorum
DB616	Jilin	China	MHap_1	YHap_5	C. n. hortulorum
DB617	Jilin	China	MHap_23	YHap_3	C. n. hortulorum
DB618	Jilin	China	MHap_10	YHap_5	C. n. hortulorum
DB701	Jilin	China	MHap_1	YHap_3	C. n. hortulorum
DB702	Jilin	China	MHap_13	YHap_3	C. n. hortulorum
DB703	Jilin	China	MHap_24	YHap_1	C. n. hortulorum
DB704	Jilin	China	MHap_4	YHap_1	C. n. hortulorum
DB705	Jilin	China	MHap_3	YHap_3	C. n. hortulorum
DB706	Jilin	China	MHap_1	YHap_1	C. n. hortulorum
DB707	Jilin	China	MHap_4	YHap_1	C. n. hortulorum
DB708	Jilin	China	MHap_32	YHap_1	C. n. hortulorum
DB709	Jilin	China	MHap_23	YHap_3	C. n. hortulorum
DB710	Jilin	China	MHap_3	YHap_3	C. n. hortulorum
DB711	Jilin	China	MHap_1	YHap_3	C. n. hortulorum
DB712	Jilin	China	MHap_33	YHap_1	C. n. hortulorum
DB713	Jilin	China	MHap_3	YHap_5	C. n. hortulorum
DB714	Jilin	China	MHap_34	YHap_3	C. n. hortulorum
DB715	Jilin	China	MHap_1	YHap_3	C. n. hortulorum
DB721	Jilin	China	MHap_35	/	C. n. hortulorum
DB722	Jilin	China	MHap_1	/	C. n. hortulorum
DB723	Jilin	China	MHap_1	/	C. n. hortulorum
DB724	Jilin	China	MHap_3	/	C. n. hortulorum
DB725	Jilin	China	MHap_1	/	C. n. hortulorum
DB726	Jilin	China	MHap_3	/	C. n. hortulorum
DB727	Jilin	China	MHap_3	/	C. n. hortulorum
DB728	Jilin	China	MHap_3	/	C. n. hortulorum
DB729	Jilin	China	MHap_3	/	C. n. hortulorum
DB730	Jilin	China	MHap_3	/	C. n. hortulorum
DB731	Jilin	China	MHap_13	/	C. n. hortulorum
DB732	Jilin	China	MHap_1	/	C. n. hortulorum
DB733	Jilin	China	MHap_10	/	C. n. hortulorum
DB734	Jilin	China	MHap_1	/	C. n. hortulorum
DB735	Jilin	China	MHap_36	/	C. n. hortulorum
WSL1	Ussuriysk	Russia	MHap_16	YHap_4	C. n. hortulorum
WSL2	Ussuriysk	Russia	MHap_37	YHap_4	C. n. hortulorum
WSL3	Ussuriysk	Russia	MHap_16	YHap_4	C. n. hortulorum
WSL5	Ussuriysk	Russia	MHap_38	/	C. n. hortulorum
WSL6	Ussuriysk	Russia	MHap_16	YHap_4	C. n. hortulorum
TW1	Taiwan	China	MHap_54	YHap_8	C. n. taiouanus
TW2	Taiwan	China	MHap_55	/	C. n. taiouanus
TW3	Shandong	China	MHap_56	/	C. n. taiouanus
TW4	Shandong	China	MHap_57	/	C. n. taiouanus
SC7	Sichuan	China	MHap_66	/	C. n. sichuanicus
SC19	Sichuan	China	MHap_67	/	C. n. sichuanicus
SC22	Sichuan	China	MHap_67	/	C. n. sichuanicus
SC24	Sichuan	China	MHap_68	/	C. n. sichuanicus
SC26	Sichuan	China	MHap_69	/	C. n. sichuanicus
SC3	Sichuan	China	/	YHap_3	C. n. sichuanicus
SC4	Sichuan	China	/	YHap_3	C. n. sichuanicus
SC5	Sichuan	China	/	YHap_3	C. n. sichuanicus
SC6	Sichuan	China	/	YHap_3	C. n. sichuanicus
HN17	Zhejiang	China	MHap_70	YHap_7	C. n. kopschi
HN20	Zhejiang	China	MHap_71	/	C. n. kopschi
HN21	Zhejiang	China	MHap_72	/	C. n. kopschi
HN22	Zhejiang	China	MHap_72	/	C. n. kopschi
AS1	Hokkaido	Japan	MHap_39	/	C. n. yesoensis
AS6	Hokkaido	Japan	MHap_39	/	C. n. yesoensis
AS7	Hokkaido	Japan	MHap_39	YHap_9	C. n. yesoensis
AS8	Hokkaido	Japan	MHap_39	/	C. n. yesoensis
AS9	Hokkaido	Japan	MHap_40	/	C. n. yesoensis
OM1	Hokkaido	Japan	/	YHap_9	C. n. yesoensis
TK1	Hokkaido	Japan	/	YHap_9	C. n. yesoensis
GY48	Honshu	Japan	MHap_41	/	C. n. centralis
GY59	Honshu	Japan	MHap_41	/	C. n. centralis
GY60	Honshu	Japan	MHap_41	/	C. n. centralis
GY49	Honshu	Japan	MHap_42	/	C. n. centralis
GY56	Honshu	Japan	MHap_42	/	C. n. centralis
GY58	Honshu	Japan	MHap_42	/	C. n. centralis
SM1	Honshu	Japan	MHap_52	/	C. n. centralis
SM3	Honshu	Japan	MHap_52	/	C. n. centralis
SM4	Honshu	Japan	MHap_52	YHap_9	C. n. centralis
SM11	Honshu	Japan	MHap_52	YHap_9	C. n. centralis
SM14	Honshu	Japan	MHap_52	YHap_9	C. n. centralis
TS11	Honshu	Japan	MHap_59	/	C. n. centralis
TS12	Honshu	Japan	MHap_59	/	C. n. centralis
TS14	Honshu	Japan	MHap_59	/	C. n. centralis
TS15	Honshu	Japan	MHap_59	/	C. n. centralis
TS16	Honshu	Japan	MHap_59	YHap_9	C. n. centralis
YA1	Honshu	Japan	MHap_60	/	C. n. centralis
YA2	Honshu	Japan	MHap_60	YHap_9	C. n. centralis
YA8	Honshu	Japan	MHap_60	/	C. n. centralis
YA9	Honshu	Japan	MHap_60	YHap_9	C. n. centralis
YA10	Honshu	Japan	MHap_60	/	C. n. centralis
YA13	Honshu	Japan	MHap_60	YHap_9	C. n. centralis
YA14	Honshu	Japan	MHap_60	/	C. n. centralis
YA16	Honshu	Japan	MHap_60	/	C. n. centralis
YA18	Honshu	Japan	MHap_60	/	C. n. centralis
NK1	Honshu	Japan	/	YHap_9	C. n. centralis
NK2	Honshu	Japan	/	YHap_10	C. n. centralis
NK3	Honshu	Japan	/	YHap_11	C. n. centralis
NK4	Honshu	Japan	/	YHap_9	C. n. centralis
MY4	Kyushu	Japan	MHap_44	/	C. n. nippon
MY5	Kyushu	Japan	MHap_44	/	C. n. nippon
MY7	Kyushu	Japan	MHap_44	/	C. n. nippon
MY8	Kyushu	Japan	MHap_45	/	C. n. nippon
MY9	Kyushu	Japan	MHap_45	/	C. n. nippon
MY10	Kyushu	Japan	MHap_43	/	C. n. nippon
MY11	Kyushu	Japan	MHap_45	/	C. n. nippon
MY12	Kyushu	Japan	MHap_45	/	C. n. nippon
MY13	Kyushu	Japan	MHap_45	/	C. n. nippon
MYF2	Kyushu	Japan	MHap_46	/	C. n. nippon
NG1	Kyushu	Japan	MHap_47	YHap_12	C. n. nippon
NG2	Kyushu	Japan	MHap_47	/	C. n. nippon
NG3	Kyushu	Japan	MHap_48	/	C. n. nippon
NG4	Kyushu	Japan	MHap_48	/	C. n. nippon
NG7	Kyushu	Japan	MHap_49	YHap_12	C. n. nippon
NG8	Kyushu	Japan	MHap_50	/	C. n. nippon
NG10	Kyushu	Japan	MHap_50	/	C. n. nippon
NG9	Kyushu	Japan	MHap_51	/	C. n. nippon
ST2	Kyushu	Japan	MHap_53	YHap_9	C. n. nippon
ST3	Kyushu	Japan	MHap_53	/	C. n. nippon
ST4	Kyushu	Japan	MHap_53	YHap_9	C. n. nippon
TN28	Yakushima	Japan	MHap_58	/	C. n. yakushimae
TN31	Yakushima	Japan	MHap_58	/	C. n. yakushimae
TN44	Yakushima	Japan	MHap_58	YHap_9	C. n. yakushimae
YK101	Yakushima	Japan	MHap_61	YHap_9	C. n. yakushimae
YK102	Yakushima	Japan	MHap_62	/	C. n. yakushimae
YK23	Yakushima	Japan	MHap_63	/	C. n. yakushimae
YK2	Yakushima	Japan	MHap_63	/	C. n. yakushimae
YK9	Yakushima	Japan	MHap_65	/	C. n. yakushimae
YK17	Yakushima	Japan	MHap_65	YHap_9	C. n. yakushimae
Ys1	Yakushima	Japan	/	YHap_13	C. n. yakushimae
My1	Yakushima	Japan	/	YHap_13	C. n. yakushimae
