# Supplementary material for: Genetic Diversity and Population Structure of Sika Deer (Cervus nippon) Inferred by mtDNA and Y-Chromosomal Genes
Source: Animals (Basel). 2025 Oct 17;15(20):3022. doi: 10.3390/ani15203022 (PMC12561076; doi:10.3390/ani15203022)
Supplement: Supplementary file 1 [file animals-15-03022-s001.zip › Supplementary Table S2.xlsx]

## Sheet: Sheet1
Table S2 Primers used for the PCR amplifications in this study
Primer	Product length/ bp	Annealing temperature/℃	Primer sequence/5’-3’
M1	1402	56	F: GCACTGAAAATGCCTAGATG
			R: TTGGGCGTTTCACCTCTAC
M2	1480	58	F: GCGCTATAGAGAAAGTACCG
			R: CTTAACAAAGCCCTTCTCTAG
M3	1329	56	F: AGTCCTACGTGATCTGAG
			R: TTTGGTGTATTTGGGAG
M4	1442	58	F: GCAAATTCAAAGAAGCAGCTTC
			R:TTCCGTTACGACCAACTAATACAC
M5	1253	56	F: CAAAGCCCTAAGCAAGT
			R: GTGTCAACGTCTATTCCG
M6	1237	56	F: CGGCTTTGGTATAATCTCC
			R: GTTTTTACTGTGAGAGATGGG
M7	1112	56	F: CTAGCACAATAGACGCTCAAG
			R: GGAAACCTGTAACTACAGCTC
M8	1140	56	F: TATTTCCCTCCAACAATGG
			R: TGAGCCATAAACTCCATCTG
M9	1247	56	F: AACCCCCTAGAAGTCCCACT
			R: GCCTTTTGATAGTCAGGTCAG
M10	1243	56	F: TATCGATCCCACCTTATGTCC
			R: TGTTGGAGGGAGGGCTAAG
M11	1231	56	F: CCACAGCCTTAATAATCGCC
			R: CAGGCGTTAAGATTTGTGAG
M12	1184	56	F: CATTGGATGAGAAGGTGTAGG
			R: GGCGGTGTATGATTGTGG
M13	1134	56	F: TCCTCCAACAACAATTCCTC
			R: GCCTGTGAGGATTTGTAGG
M14	1235	60	F: GAACACTAATGACCAATATCCG
			R: TGGCTTCTTCCTTGAGTCT
M15	1454	56	F: GAGCACAATCGAAAATAACC
			R: GTGCTTGATACCAGCTCCTC
AMELY-1	840	60	F: GGGACATGAAGCAATAAGCA
			R: TCCAGGTCCCCATTTCTTGAT
AMELY-2	911	60	F:CACCTCTGAAGTGGTATCAGAACA
			R: ATGGGGTGCACAGGTGAC
DBY	1050	58	F: TGATGATCGTGGGCGGAA
			R: CCTCTCAGTCCCAAACTCATA
USP9Y	724	57	F: GGTTGGCTAGTGGATCTCATCA
			R: TCTTCAGGATTACCATGCCGAT
SRY	1677	60	F: AGCTTAGCAGTTACTTCCCATGC
			R: CGGCTGGACTGTAAACATCG
