# Supplementary material for: Genetic Diversity and Population Structure of Sika Deer (Cervus nippon) Inferred by mtDNA and Y-Chromosomal Genes
Source: Animals (Basel). 2025 Oct 17;15(20):3022. doi: 10.3390/ani15203022 (PMC12561076; doi:10.3390/ani15203022)
Supplement: Supplementary file 1 [file animals-15-03022-s001.zip › Supplementary Table S3.xlsx]

## Sheet: Sheet1
Table S3 The pattern of TR units in the D-loop region of mitochondrial sequences
Pattern	Haplotype	Repetitive Unit
39 bp	Hap_1	GTACATAAAATCGGTGTATAGGACATATTATGCATAATA
	Hap_2	GCACATAAA-TCGGTGTATAGGACATATTATGTATAATA
	Hap_3	GCACATAAAATCGGTGTATAGGACATATTATGTATAATA
	Hap_4	GTACATAAAATCGGTGTATAGGACATATTATGTATAATA
	Hap_5	GTACATAAATTAATGTATTAGGACATACTATGTATAATA
	Hap_6	GTACATAAATTAATGTGTTAGGACATATTATGTATAATA
	Hap_7	GTACATGAAACCGGTATATAGGACATACTATGTATAATA
	Hap_8	GTACATGAAACCGGTATATAGGACATATTATGTATAATA
	Hap_9	GTACATAAATTAATGTGTTAGGACATACTATGTATAATA
	Hap_10	GTACATAAATTAATGTATCAGGACATATTATGTATAATA
	Hap_11	GTACATAAATTAATGTATTAGGACATATTATGTATAATA
	Hap_12	GTACATAAATTAATGTACTAGGACATATTATGTATAATA
	Hap_13	GTACATAAATTAATGTATTAGAACATATTATGTATAATA
26 bp	Hap_14	TGTTATTTATAGTACATAGTACATGA
	Hap_15	ATTTATAGTACATAGTACATGATGTC
