# Supplementary material for: Genetic Diversity and Population Structure of Sika Deer (Cervus nippon) Inferred by mtDNA and Y-Chromosomal Genes
Source: Animals (Basel). 2025 Oct 17;15(20):3022. doi: 10.3390/ani15203022 (PMC12561076; doi:10.3390/ani15203022)
Supplement: Supplementary file 1 [file animals-15-03022-s001.zip › Supplementary Table S4.xlsx]

## Sheet: Type of tandem repeats sequence
Table S4 The arrangement types of the TR units in all samples
sample	TR1	copy numbers	TR2	copy numbers	TR3	copy numbers	TR4	copy numbers	TR5	copy numbers	TR6	copy numbers	Type1	Location
DB101	0	0	Hap_1	1	Hap_5	1.2	0	0	0	0	0	0	Type1	East Asian continent
DB102	0	0	Hap_1	1	Hap_5	1.2	0	0	0	0	0	0	Type1	East Asian continent
DB103	0	0	Hap_1	1	Hap_5	1.2	0	0	0	0	0	0	Type1	East Asian continent
DB104	0	0	Hap_1	1	Hap_5	1.2	0	0	0	0	0	0	Type1	East Asian continent
DB106	0	0	Hap_1	1	Hap_5	1.2	0	0	0	0	0	0	Type1	East Asian continent
DB107	0	0	Hap_1	1	Hap_5	1.2	0	0	0	0	0	0	Type1	East Asian continent
DB108	0	0	Hap_1	1	Hap_5	1.2	0	0	0	0	0	0	Type1	East Asian continent
DB109	0	0	Hap_2	1	Hap_10	1.2	0	0	0	0	0	0	Type2	East Asian continent
DB110	0	0	Hap_1	1	Hap_5	1.2	0	0	0	0	0	0	Type1	East Asian continent
DB111	0	0	Hap_1	1	Hap_5	1.2	0	0	0	0	0	0	Type1	East Asian continent
DB112	0	0	Hap_1	1	Hap_5	1.2	0	0	0	0	0	0	Type1	East Asian continent
DB113	0	0	Hap_1	1	Hap_5	1.2	0	0	0	0	0	0	Type1	East Asian continent
DB114	0	0	Hap_1	1	Hap_5	1.2	0	0	0	0	0	0	Type1	East Asian continent
DB115	0	0	Hap_1	1	Hap_5	1.2	0	0	0	0	0	0	Type1	East Asian continent
DB116	0	0	Hap_1	1	Hap_5	1.2	0	0	0	0	0	0	Type1	East Asian continent
DB117	0	0	Hap_1	1	Hap_5	1.2	0	0	0	0	0	0	Type1	East Asian continent
DB121	0	0	Hap_1	1	Hap_5	1.2	0	0	0	0	0	0	Type1	East Asian continent
DB122	0	0	Hap_1	1	Hap_5	1.2	0	0	0	0	0	0	Type1	East Asian continent
DB123	0	0	Hap_1	1	Hap_5	1.2	0	0	0	0	0	0	Type1	East Asian continent
DB124	0	0	Hap_1	1	Hap_5	1.2	0	0	0	0	0	0	Type1	East Asian continent
DB125	0	0	Hap_1	1	Hap_5	1.2	0	0	0	0	0	0	Type1	East Asian continent
DB126	0	0	Hap_1	1	Hap_5	1.2	0	0	0	0	0	0	Type1	East Asian continent
DB127	0	0	Hap_1	1	Hap_5	1.2	0	0	0	0	0	0	Type1	East Asian continent
DB128	0	0	Hap_1	1	Hap_5	1.2	0	0	0	0	0	0	Type1	East Asian continent
DB129	0	0	Hap_1	1	Hap_5	1.2	0	0	0	0	0	0	Type1	East Asian continent
DB130	0	0	Hap_1	1	Hap_5	1.2	0	0	0	0	0	0	Type1	East Asian continent
DB132	0	0	Hap_1	1	Hap_5	1.2	0	0	0	0	0	0	Type1	East Asian continent
DB133	0	0	Hap_1	1	Hap_5	1.2	0	0	0	0	0	0	Type1	East Asian continent
DB134	0	0	Hap_1	1	Hap_5	1.2	0	0	0	0	0	0	Type1	East Asian continent
DB135	0	0	Hap_1	1	Hap_5	1.2	0	0	0	0	0	0	Type1	East Asian continent
DB136	0	0	Hap_1	1	Hap_5	1.2	0	0	0	0	0	0	Type1	East Asian continent
DB137	0	0	Hap_1	1	Hap_5	1.2	0	0	0	0	0	0	Type1	East Asian continent
DB138	0	0	Hap_1	1	Hap_5	1.2	0	0	0	0	0	0	Type1	East Asian continent
DB139	0	0	Hap_1	1	Hap_5	1.2	0	0	0	0	0	0	Type1	East Asian continent
DB140	0	0	Hap_1	1	Hap_5	1.2	0	0	0	0	0	0	Type1	East Asian continent
DB201	0	0	Hap_2	1	Hap_10	1.2	0	0	0	0	0	0	Type2	East Asian continent
DB202	0	0	Hap_1	1	Hap_5	1.2	0	0	0	0	0	0	Type1	East Asian continent
DB203	0	0	Hap_1	1	Hap_5	1.2	0	0	0	0	0	0	Type1	East Asian continent
DB204	0	0	Hap_1	1	Hap_5	1.2	0	0	0	0	0	0	Type1	East Asian continent
DB205	0	0	Hap_1	1	Hap_5	1.2	0	0	0	0	0	0	Type1	East Asian continent
DB206	0	0	Hap_1	1	Hap_5	1.2	0	0	0	0	0	0	Type1	East Asian continent
DB207	0	0	Hap_1	1	Hap_5	1.2	0	0	0	0	0	0	Type1	East Asian continent
DB208	0	0	Hap_1	1	Hap_5	1.2	0	0	0	0	0	0	Type1	East Asian continent
DB209	0	0	Hap_2	1	Hap_10	1.2	0	0	0	0	0	0	Type2	East Asian continent
DB210	0	0	Hap_1	1	Hap_5	1.2	0	0	0	0	0	0	Type1	East Asian continent
DB211	0	0	Hap_1	1	Hap_5	1.2	0	0	0	0	0	0	Type1	East Asian continent
DB212	0	0	Hap_1	1	Hap_5	1.2	0	0	0	0	0	0	Type1	East Asian continent
DB213	0	0	Hap_1	1	Hap_5	1.2	0	0	0	0	0	0	Type1	East Asian continent
DB214	0	0	Hap_1	1	Hap_5	1.2	0	0	0	0	0	0	Type1	East Asian continent
DB215	0	0	Hap_1	1	Hap_5	1.2	0	0	0	0	0	0	Type1	East Asian continent
DB216	0	0	Hap_1	1	Hap_5	1.2	0	0	0	0	0	0	Type1	East Asian continent
DB217	0	0	Hap_1	1	Hap_5	1.2	0	0	0	0	0	0	Type1	East Asian continent
DB221	0	0	Hap_1	1	Hap_5	1.2	0	0	0	0	0	0	Type1	East Asian continent
DB222	0	0	Hap_1	1	Hap_5	1.2	0	0	0	0	0	0	Type1	East Asian continent
DB223	0	0	Hap_1	1	Hap_5	1.2	0	0	0	0	0	0	Type1	East Asian continent
DB224	0	0	Hap_1	1	Hap_5	1.2	0	0	0	0	0	0	Type1	East Asian continent
DB225	0	0	Hap_1	1	Hap_5	1.2	0	0	0	0	0	0	Type1	East Asian continent
DB226	0	0	Hap_1	1	Hap_5	1.2	0	0	0	0	0	0	Type1	East Asian continent
DB227	0	0	Hap_1	1	Hap_5	1.2	0	0	0	0	0	0	Type1	East Asian continent
DB228	0	0	Hap_1	1	Hap_5	1.2	0	0	0	0	0	0	Type1	East Asian continent
DB229	0	0	Hap_1	1	Hap_5	1.2	0	0	0	0	0	0	Type1	East Asian continent
DB230	0	0	Hap_1	1	Hap_5	1.2	0	0	0	0	0	0	Type1	East Asian continent
DB232	0	0	Hap_1	1	Hap_5	1.2	0	0	0	0	0	0	Type1	East Asian continent
DB233	0	0	Hap_2	1	Hap_10	1.2	0	0	0	0	0	0	Type2	East Asian continent
DB234	0	0	Hap_1	1	Hap_5	1.2	0	0	0	0	0	0	Type1	East Asian continent
DB235	0	0	Hap_1	1	Hap_5	1.2	0	0	0	0	0	0	Type1	East Asian continent
DB301	0	0	Hap_3	1	Hap_10	1.2	0	0	0	0	0	0	Type3	East Asian continent
DB302	0	0	Hap_1	1	Hap_5	1.2	0	0	0	0	0	0	Type1	East Asian continent
DB304	0	0	Hap_1	1	Hap_5	1.2	0	0	0	0	0	0	Type1	East Asian continent
DB305	0	0	Hap_3	1	Hap_10	1.2	0	0	0	0	0	0	Type3	East Asian continent
DB306	0	0	Hap_1	1	Hap_5	1.2	0	0	0	0	0	0	Type1	East Asian continent
DB307	0	0	Hap_3	1	Hap_10	1.2	0	0	0	0	0	0	Type3	East Asian continent
DB308	0	0	Hap_3	1	Hap_10	1.2	0	0	0	0	0	0	Type3	East Asian continent
DB309	0	0	Hap_1	1	Hap_5	1.2	0	0	0	0	0	0	Type1	East Asian continent
DB310	0	0	Hap_3	1	Hap_10	1.2	0	0	0	0	0	0	Type3	East Asian continent
DB311	0	0	Hap_3	1	Hap_10	1.2	0	0	0	0	0	0	Type3	East Asian continent
DB312	0	0	Hap_1	1	Hap_5	1.2	0	0	0	0	0	0	Type1	East Asian continent
DB313	0	0	Hap_3	1	Hap_10	1.2	0	0	0	0	0	0	Type3	East Asian continent
DB314	0	0	Hap_1	1	Hap_5	1.2	0	0	0	0	0	0	Type1	East Asian continent
DB315	0	0	Hap_3	1	Hap_10	1.2	0	0	0	0	0	0	Type3	East Asian continent
DB316	0	0	Hap_3	1	Hap_10	1.2	0	0	0	0	0	0	Type3	East Asian continent
DB317	0	0	Hap_1	1	Hap_5	1.2	0	0	0	0	0	0	Type1	East Asian continent
DB318	0	0	Hap_3	1	Hap_10	1.2	0	0	0	0	0	0	Type3	East Asian continent
DB319	0	0	Hap_3	1	Hap_10	1.2	0	0	0	0	0	0	Type3	East Asian continent
DB320	0	0	Hap_1	1	Hap_5	1.2	0	0	0	0	0	0	Type1	East Asian continent
DB341	0	0	Hap_1	1	Hap_5	1.2	0	0	0	0	0	0	Type1	East Asian continent
DB321	0	0	Hap_3	1	Hap_10	1.2	0	0	0	0	0	0	Type3	East Asian continent
DB322	0	0	Hap_1	1	Hap_5	1.2	0	0	0	0	0	0	Type1	East Asian continent
DB323	0	0	Hap_1	1	Hap_5	1.2	0	0	0	0	0	0	Type1	East Asian continent
DB324	0	0	Hap_1	1	Hap_5	1.2	0	0	0	0	0	0	Type1	East Asian continent
DB325	0	0	Hap_3	1	Hap_10	1.2	0	0	0	0	0	0	Type3	East Asian continent
DB326	0	0	Hap_3	1	Hap_10	1.2	0	0	0	0	0	0	Type3	East Asian continent
DB327	0	0	Hap_1	1	Hap_5	1.2	0	0	0	0	0	0	Type1	East Asian continent
DB328	0	0	Hap_3	1	Hap_10	1.2	0	0	0	0	0	0	Type3	East Asian continent
DB329	0	0	Hap_3	1	Hap_10	1.2	0	0	0	0	0	0	Type3	East Asian continent
DB330	0	0	Hap_3	1	Hap_10	1.2	0	0	0	0	0	0	Type3	East Asian continent
DB331	0	0	Hap_3	1	Hap_10	1.2	0	0	0	0	0	0	Type3	East Asian continent
DB332	0	0	Hap_3	1	Hap_10	1.2	0	0	0	0	0	0	Type3	East Asian continent
DB333	0	0	Hap_3	1	Hap_10	1.2	0	0	0	0	0	0	Type3	East Asian continent
DB334	0	0	Hap_3	1	Hap_10	1.2	0	0	0	0	0	0	Type3	East Asian continent
DB335	0	0	Hap_3	1	Hap_10	1.2	0	0	0	0	0	0	Type3	East Asian continent
DB401	0	0	Hap_1	1	Hap_5	1.2	0	0	0	0	0	0	Type1	East Asian continent
DB402	0	0	Hap_1	1	Hap_5	1.2	0	0	0	0	0	0	Type1	East Asian continent
DB403	0	0	Hap_1	1	Hap_5	1.2	0	0	0	0	0	0	Type1	East Asian continent
DB404	0	0	Hap_1	1	Hap_5	1.2	0	0	0	0	0	0	Type1	East Asian continent
DB405	0	0	Hap_1	1	Hap_5	1.2	0	0	0	0	0	0	Type1	East Asian continent
DB406	0	0	Hap_1	1	Hap_5	1.2	0	0	0	0	0	0	Type1	East Asian continent
DB407	0	0	Hap_1	1	Hap_5	1.2	0	0	0	0	0	0	Type1	East Asian continent
DB408	0	0	Hap_1	1	Hap_5	1.2	0	0	0	0	0	0	Type1	East Asian continent
DB409	0	0	Hap_1	1	Hap_5	1.2	0	0	0	0	0	0	Type1	East Asian continent
DB410	0	0	Hap_1	1	Hap_5	1.2	0	0	0	0	0	0	Type1	East Asian continent
DB411	0	0	Hap_1	1	Hap_5	1.2	0	0	0	0	0	0	Type1	East Asian continent
DB412	0	0	Hap_1	1	Hap_5	1.2	0	0	0	0	0	0	Type1	East Asian continent
DB413	0	0	Hap_1	1	Hap_5	1.2	0	0	0	0	0	0	Type1	East Asian continent
DB414	0	0	Hap_1	1	Hap_5	1.2	0	0	0	0	0	0	Type1	East Asian continent
DB415	0	0	Hap_1	1	Hap_5	1.2	0	0	0	0	0	0	Type1	East Asian continent
DB416	0	0	Hap_1	1	Hap_5	1.2	0	0	0	0	0	0	Type1	East Asian continent
DB421	0	0	Hap_1	1	Hap_5	1.2	0	0	0	0	0	0	Type1	East Asian continent
DB422	0	0	Hap_1	1	Hap_5	1.2	0	0	0	0	0	0	Type1	East Asian continent
DB423	0	0	Hap_1	1	Hap_5	1.2	0	0	0	0	0	0	Type1	East Asian continent
DB424	0	0	Hap_1	1	Hap_5	1.2	0	0	0	0	0	0	Type1	East Asian continent
DB425	0	0	Hap_1	1	Hap_5	1.2	0	0	0	0	0	0	Type1	East Asian continent
DB426	0	0	Hap_1	1	Hap_5	1.2	0	0	0	0	0	0	Type1	East Asian continent
DB427	0	0	Hap_1	1	Hap_5	1.2	0	0	0	0	0	0	Type1	East Asian continent
DB428	0	0	Hap_1	1	Hap_5	1.2	0	0	0	0	0	0	Type1	East Asian continent
DB429	0	0	Hap_1	1	Hap_5	1.2	0	0	0	0	0	0	Type1	East Asian continent
DB430	0	0	Hap_1	1	Hap_5	1.2	0	0	0	0	0	0	Type1	East Asian continent
DB431	0	0	Hap_1	1	Hap_5	1.2	0	0	0	0	0	0	Type1	East Asian continent
DB432	0	0	Hap_1	1	Hap_5	1.2	0	0	0	0	0	0	Type1	East Asian continent
DB433	0	0	Hap_1	1	Hap_5	1.2	0	0	0	0	0	0	Type1	East Asian continent
DB434	0	0	Hap_1	1	Hap_5	1.2	0	0	0	0	0	0	Type1	East Asian continent
DB435	0	0	Hap_1	1	Hap_5	1.2	0	0	0	0	0	0	Type1	East Asian continent
DB501	0	0	Hap_1	1	Hap_5	1.2	0	0	0	0	0	0	Type1	East Asian continent
DB502	0	0	Hap_1	1	Hap_5	1.2	0	0	0	0	0	0	Type1	East Asian continent
DB503	0	0	Hap_1	1	Hap_5	1.2	0	0	0	0	0	0	Type1	East Asian continent
DB504	0	0	Hap_1	1	Hap_5	1.2	0	0	0	0	0	0	Type1	East Asian continent
DB505	0	0	Hap_1	1	Hap_5	1.2	0	0	0	0	0	0	Type1	East Asian continent
DB506	0	0	Hap_2	1	Hap_10	1.2	0	0	0	0	0	0	Type2	East Asian continent
DB507	0	0	Hap_1	1	Hap_5	1.2	0	0	0	0	0	0	Type1	East Asian continent
DB508	0	0	Hap_2	1	Hap_10	1.2	0	0	0	0	0	0	Type2	East Asian continent
DB509	0	0	Hap_1	1	Hap_5	1.2	0	0	0	0	0	0	Type1	East Asian continent
DB510	0	0	Hap_1	1	Hap_5	1.2	0	0	0	0	0	0	Type1	East Asian continent
DB511	0	0	Hap_1	1	Hap_5	1.2	0	0	0	0	0	0	Type1	East Asian continent
DB512	0	0	Hap_3	1	Hap_10	1.2	0	0	0	0	0	0	Type3	East Asian continent
DB513	0	0	Hap_1	1	Hap_5	1.2	0	0	0	0	0	0	Type1	East Asian continent
DB514	0	0	Hap_1	1	Hap_5	1.2	0	0	0	0	0	0	Type1	East Asian continent
DB515	0	0	Hap_1	1	Hap_5	1.2	0	0	0	0	0	0	Type1	East Asian continent
DB521	0	0	Hap_1	1	Hap_5	1.2	0	0	0	0	0	0	Type1	East Asian continent
DB522	0	0	Hap_1	1	Hap_5	1.2	0	0	0	0	0	0	Type1	East Asian continent
DB523	0	0	Hap_1	1	Hap_5	1.2	0	0	0	0	0	0	Type1	East Asian continent
DB524	0	0	Hap_2	1	Hap_10	1.2	0	0	0	0	0	0	Type2	East Asian continent
DB525	0	0	Hap_1	1	Hap_5	1.2	0	0	0	0	0	0	Type1	East Asian continent
DB526	0	0	Hap_1	1	Hap_5	1.2	0	0	0	0	0	0	Type1	East Asian continent
DB527	0	0	Hap_1	1	Hap_5	1.2	0	0	0	0	0	0	Type1	East Asian continent
DB528	0	0	Hap_1	1	Hap_5	1.2	0	0	0	0	0	0	Type1	East Asian continent
DB529	0	0	Hap_1	1	Hap_5	1.2	0	0	0	0	0	0	Type1	East Asian continent
DB530	0	0	Hap_1	1	Hap_5	1.2	0	0	0	0	0	0	Type1	East Asian continent
DB531	0	0	Hap_1	1	Hap_5	1.2	0	0	0	0	0	0	Type1	East Asian continent
DB532	0	0	Hap_1	1	Hap_5	1.2	0	0	0	0	0	0	Type1	East Asian continent
DB533	0	0	Hap_2	1	Hap_10	1.2	0	0	0	0	0	0	Type2	East Asian continent
DB534	0	0	Hap_2	1	Hap_10	1.2	0	0	0	0	0	0	Type2	East Asian continent
DB535	0	0	Hap_2	1	Hap_10	1.2	0	0	0	0	0	0	Type2	East Asian continent
DB536	0	0	Hap_1	1	Hap_5	1.2	0	0	0	0	0	0	Type1	East Asian continent
DB537	0	0	Hap_2	1	Hap_10	1.2	0	0	0	0	0	0	Type2	East Asian continent
DB538	0	0	Hap_2	1	Hap_10	1.2	0	0	0	0	0	0	Type2	East Asian continent
DB601	0	0	Hap_1	1	Hap_5	1.2	0	0	0	0	0	0	Type1	East Asian continent
DB602	0	0	Hap_1	1	Hap_5	1.2	0	0	0	0	0	0	Type1	East Asian continent
DB603	0	0	Hap_1	1	Hap_5	1.2	0	0	0	0	0	0	Type1	East Asian continent
DB604	0	0	Hap_1	1	Hap_5	1.2	0	0	0	0	0	0	Type1	East Asian continent
DB606	0	0	Hap_1	1	Hap_5	1.2	0	0	0	0	0	0	Type1	East Asian continent
DB607	0	0	Hap_1	1	Hap_5	1.2	0	0	0	0	0	0	Type1	East Asian continent
DB608	0	0	Hap_1	1	Hap_5	1.2	0	0	0	0	0	0	Type1	East Asian continent
DB609	0	0	Hap_1	1	Hap_5	1.2	0	0	0	0	0	0	Type1	East Asian continent
DB610	0	0	Hap_1	1	Hap_5	1.2	0	0	0	0	0	0	Type1	East Asian continent
DB611	0	0	Hap_1	1	Hap_5	1.2	0	0	0	0	0	0	Type1	East Asian continent
DB612	0	0	Hap_1	1	Hap_5	1.2	0	0	0	0	0	0	Type1	East Asian continent
DB613	0	0	Hap_1	1	Hap_5	1.2	0	0	0	0	0	0	Type1	East Asian continent
DB614	0	0	Hap_1	1	Hap_5	1.2	0	0	0	0	0	0	Type1	East Asian continent
DB615	0	0	Hap_1	1	Hap_5	1.2	0	0	0	0	0	0	Type1	East Asian continent
DB616	0	0	Hap_1	1	Hap_5	1.2	0	0	0	0	0	0	Type1	East Asian continent
DB617	0	0	Hap_1	1	Hap_5	1.2	0	0	0	0	0	0	Type1	East Asian continent
DB618	0	0	Hap_1	1	Hap_5	1.2	0	0	0	0	0	0	Type1	East Asian continent
DB701	0	0	Hap_1	1	Hap_5	1.2	0	0	0	0	0	0	Type1	East Asian continent
DB702	0	0	Hap_1	1	Hap_5	1.2	0	0	0	0	0	0	Type1	East Asian continent
DB703	0	0	Hap_2	1	Hap_10	1.2	0	0	0	0	0	0	Type2	East Asian continent
DB704	0	0	Hap_1	1	Hap_5	1.2	0	0	0	0	0	0	Type1	East Asian continent
DB705	0	0	Hap_1	1	Hap_5	1.2	0	0	0	0	0	0	Type1	East Asian continent
DB706	0	0	Hap_1	1	Hap_5	1.2	0	0	0	0	0	0	Type1	East Asian continent
DB707	0	0	Hap_1	1	Hap_5	1.2	0	0	0	0	0	0	Type1	East Asian continent
DB708	0	0	Hap_1	1	Hap_5	1.2	0	0	0	0	0	0	Type1	East Asian continent
DB709	0	0	Hap_1	1	Hap_5	1.2	0	0	0	0	0	0	Type1	East Asian continent
DB710	0	0	Hap_1	1	Hap_5	1.2	0	0	0	0	0	0	Type1	East Asian continent
DB711	0	0	Hap_1	1	Hap_5	1.2	0	0	0	0	0	0	Type1	East Asian continent
DB712	0	0	Hap_1	1	Hap_5	1.2	0	0	0	0	0	0	Type1	East Asian continent
DB713	0	0	Hap_1	1	Hap_5	1.2	0	0	0	0	0	0	Type1	East Asian continent
DB714	0	0	Hap_1	1	Hap_5	1.2	0	0	0	0	0	0	Type1	East Asian continent
DB715	0	0	Hap_1	1	Hap_5	1.2	0	0	0	0	0	0	Type1	East Asian continent
DB721	0	0	Hap_1	1	Hap_5	1.2	0	0	0	0	0	0	Type1	East Asian continent
DB722	0	0	Hap_1	1	Hap_5	1.2	0	0	0	0	0	0	Type1	East Asian continent
DB723	0	0	Hap_1	1	Hap_5	1.2	0	0	0	0	0	0	Type1	East Asian continent
DB724	0	0	Hap_1	1	Hap_5	1.2	0	0	0	0	0	0	Type1	East Asian continent
DB725	0	0	Hap_1	1	Hap_5	1.2	0	0	0	0	0	0	Type1	East Asian continent
DB726	0	0	Hap_1	1	Hap_5	1.2	0	0	0	0	0	0	Type1	East Asian continent
DB727	0	0	Hap_1	1	Hap_5	1.2	0	0	0	0	0	0	Type1	East Asian continent
DB728	0	0	Hap_1	1	Hap_5	1.2	0	0	0	0	0	0	Type1	East Asian continent
DB729	0	0	Hap_1	1	Hap_5	1.2	0	0	0	0	0	0	Type1	East Asian continent
DB730	0	0	Hap_1	1	Hap_5	1.2	0	0	0	0	0	0	Type1	East Asian continent
DB731	0	0	Hap_1	1	Hap_5	1.2	0	0	0	0	0	0	Type1	East Asian continent
DB732	0	0	Hap_1	1	Hap_5	1.2	0	0	0	0	0	0	Type1	East Asian continent
DB733	0	0	Hap_1	1	Hap_5	1.2	0	0	0	0	0	0	Type1	East Asian continent
DB734	0	0	Hap_1	1	Hap_5	1.2	0	0	0	0	0	0	Type1	East Asian continent
DB735	0	0	Hap_1	1	Hap_5	1.2	0	0	0	0	0	0	Type1	East Asian continent
WSL1	0	0	Hap_3	1	Hap_10	1.2	0	0	0	0	0	0	Type3	East Asian continent
WSL2	0	0	Hap_3	1	Hap_10	1.2	0	0	0	0	0	0	Type3	East Asian continent
WSL3	0	0	Hap_3	1	Hap_10	1.2	0	0	0	0	0	0	Type3	East Asian continent
WSL5	0	0	Hap_1	1	Hap_5	1.2	0	0	0	0	0	0	Type1	East Asian continent
WSL6	0	0	Hap_3	1	Hap_10	1.2	0	0	0	0	0	0	Type3	East Asian continent
HN17	0	0	Hap_3	1	Hap_11	1.2	0	0	0	0	0	0	Type4	East Asian continent
HN20	0	0	Hap_3	1	Hap_11	1.2	0	0	0	0	0	0	Type4	East Asian continent
HN21	0	0	Hap_3	1	Hap_11	1.2	0	0	0	0	0	0	Type4	East Asian continent
HN22	0	0	Hap_3	1	Hap_11	1.2	0	0	0	0	0	0	Type4	East Asian continent
SC7	0	0	Hap_2	1	Hap_10	1.2	0	0	0	0	0	0	Type2	East Asian continent
SC19	0	0	Hap_2	1	Hap_10	1.2	0	0	0	0	0	0	Type2	East Asian continent
SC22	0	0	Hap_2	1	Hap_10	1.2	0	0	0	0	0	0	Type2	East Asian continent
SC24	0	0	Hap_2	1	Hap_10	1.2	0	0	0	0	0	0	Type2	East Asian continent
SC26	0	0	Hap_2	1	Hap_10	1.2	0	0	0	0	0	0	Type2	East Asian continent
TW1	0	0	Hap_4	1	Hap_11	1.2	0	0	0	0	0	0	Type5	East Asian continent
TW2	0	0	Hap_4	1	Hap_11	1.2	0	0	0	0	0	0	Type5	East Asian continent
TW3	0	0	Hap_4	1	Hap_11	1.2	0	0	0	0	0	0	Type5	East Asian continent
TW4	0	0	Hap_4	1	Hap_11	1.2	0	0	0	0	0	0	Type5	East Asian continent
AS1	Hap_6	1	Hap_5	1	Hap_12	1	Hap_5	1.2	0	0	0	0	Type13	Northern of Japan
AS6	Hap_6	1	Hap_5	1	Hap_12	1	Hap_5	1.2	0	0	0	0	Type13	Northern of Japan
AS7	Hap_6	1	Hap_5	1	Hap_12	1	Hap_5	1.2	0	0	0	0	Type13	Northern of Japan
AS8	Hap_6	1	Hap_5	1	Hap_12	1	Hap_5	1.2	0	0	0	0	Type13	Northern of Japan
AS9	Hap_6	1	Hap_5	1	Hap_12	1	Hap_5	1.2	0	0	0	0	Type13	Northern of Japan
GY48	Hap_9	1	Hap_5	1	Hap_12	1	Hap_5	1.2	0	0	0	0	Type12	Northern of Japan
GY49	0	0	Hap_6	1	Hap_5	1	Hap_5	1.2	0	0	0	0	Type11	Northern of Japan
GY56	0	0	Hap_6	1	Hap_5	1	Hap_5	1.2	0	0	0	0	Type11	Northern of Japan
GY58	0	0	Hap_6	1	Hap_5	1	Hap_5	1.2	0	0	0	0	Type11	Northern of Japan
GY59	Hap_9	1	Hap_5	1	Hap_12	1	Hap_5	1.2	0	0	0	0	Type12	Northern of Japan
GY60	Hap_9	1	Hap_5	1	Hap_12	1	Hap_5	1.2	0	0	0	0	Type12	Northern of Japan
SM1	0	0	Hap_8	0.67	Hap_13	1.2	0	0	Hap_14	1	Hap_14	1	Type14	Southern of Japan
SM3	0	0	Hap_8	0.67	Hap_13	1.2	0	0	Hap_14	1	Hap_14	1	Type14	Southern of Japan
SM4	0	0	Hap_8	0.67	Hap_13	1.2	0	0	Hap_14	1	Hap_14	1	Type14	Southern of Japan
SM11	0	0	Hap_8	0.67	Hap_13	1.2	0	0	Hap_14	1	Hap_14	1	Type14	Southern of Japan
SM14	0	0	Hap_8	0.67	Hap_13	1.2	0	0	Hap_14	1	Hap_14	1	Type14	Southern of Japan
TS11	0	0	Hap_8	0.67	Hap_13	1.2	0	0	Hap_14	1	Hap_14	1	Type14	Southern of Japan
TS12	0	0	Hap_8	0.67	Hap_13	1.2	0	0	Hap_14	1	Hap_14	1	Type14	Southern of Japan
TS14	0	0	Hap_8	0.67	Hap_13	1.2	0	0	Hap_14	1	Hap_14	1	Type14	Southern of Japan
TS15	0	0	Hap_8	0.67	Hap_13	1.2	0	0	Hap_14	1	Hap_14	1	Type14	Southern of Japan
TS16	0	0	Hap_8	0.67	Hap_13	1.2	0	0	Hap_14	1	Hap_14	1	Type14	Southern of Japan
YA1	0	0	Hap_8	0.67	Hap_13	1.2	0	0	Hap_14	1	Hap_14	1	Type14	Southern of Japan
YA2	0	0	Hap_8	0.67	Hap_13	1.2	0	0	Hap_14	1	Hap_14	1	Type14	Southern of Japan
YA8	0	0	Hap_8	0.67	Hap_13	1.2	0	0	Hap_14	1	Hap_14	1	Type14	Southern of Japan
YA9	0	0	Hap_8	0.67	Hap_13	1.2	0	0	Hap_14	1	Hap_14	1	Type14	Southern of Japan
YA10	0	0	Hap_8	0.67	Hap_13	1.2	0	0	Hap_14	1	Hap_14	1	Type14	Southern of Japan
YA13	0	0	Hap_8	0.67	Hap_13	1.2	0	0	Hap_14	1	Hap_14	1	Type14	Southern of Japan
YA14	0	0	Hap_8	0.67	Hap_13	1.2	0	0	Hap_14	1	Hap_14	1	Type14	Southern of Japan
YA16	0	0	Hap_8	0.67	Hap_13	1.2	0	0	Hap_14	1	Hap_14	1	Type14	Southern of Japan
YA18	0	0	Hap_8	0.67	Hap_13	1.2	0	0	Hap_14	1	Hap_14	1	Type14	Southern of Japan
MY4	0	0	Hap_7	1	Hap_11	1	Hap_11	1.2	0	0	0	0	Type10	Southern of Japan
MY5	0	0	Hap_7	1	Hap_11	1	Hap_11	1.2	0	0	0	0	Type10	Southern of Japan
MY7	0	0	Hap_7	1	Hap_11	1	Hap_11	1.2	0	0	0	0	Type10	Southern of Japan
MY8	0	0	Hap_8	1	Hap_11	1	Hap_11	1.2	0	0	0	0	Type9	Southern of Japan
MY9	0	0	Hap_8	1	Hap_11	1	Hap_11	1.2	0	0	0	0	Type9	Southern of Japan
MY10	0	0	Hap_8	1	Hap_11	1	Hap_11	1.2	0	0	0	0	Type9	Southern of Japan
MY11	0	0	Hap_8	1	Hap_11	1	Hap_11	1.2	0	0	0	0	Type9	Southern of Japan
MY12	0	0	Hap_8	1	Hap_11	1	Hap_11	1.2	0	0	0	0	Type9	Southern of Japan
MY13	0	0	Hap_8	1	Hap_11	1	Hap_11	1.2	0	0	0	0	Type9	Southern of Japan
MYF2	0	0	Hap_8	1	Hap_11	1	Hap_11	1.2	0	0	0	0	Type9	Southern of Japan
NG1	0	0	Hap_8	0.67	Hap_13	1.2	0	0	0	0	0	0	Type7	Southern of Japan
NG2	0	0	Hap_8	0.67	Hap_13	1.2	0	0	0	0	0	0	Type7	Southern of Japan
NG3	0	0	Hap_8	0.67	Hap_13	1.2	0	0	0	0	0	0	Type7	Southern of Japan
NG4	0	0	Hap_8	0.67	Hap_13	1.2	0	0	0	0	0	0	Type7	Southern of Japan
NG7	0	0	Hap_8	0.67	Hap_13	1.2	0	0	0	0	0	0	Type7	Southern of Japan
NG8	0	0	Hap_8	0.67	Hap_13	1.2	0	0	0	0	0	0	Type7	Southern of Japan
NG9	0	0	Hap_8	0.67	Hap_13	1.2	0	0	0	0	0	0	Type7	Southern of Japan
NG10	0	0	Hap_8	0.67	Hap_13	1.2	0	0	0	0	0	0	Type7	Southern of Japan
ST2	0	0	Hap_8	0.67	Hap_5	0.92	0	0	0	0	0	0	Type6	Southern of Japan
ST3	0	0	Hap_8	0.67	Hap_5	0.92	0	0	0	0	0	0	Type6	Southern of Japan
ST4	0	0	Hap_8	0.67	Hap_5	0.92	0	0	0	0	0	0	Type6	Southern of Japan
TN28	0	0	Hap_7	0.67	Hap_13	1.2	0	0	0	0	0	0	Type8	Southern of Japan
TN31	0	0	Hap_7	0.67	Hap_13	1.2	0	0	0	0	0	0	Type8	Southern of Japan
TN44	0	0	Hap_7	0.67	Hap_13	1.2	0	0	0	0	0	0	Type8	Southern of Japan
YK2	0	0	Hap_7	0.67	Hap_13	1.2	0	0	0	0	0	0	Type8	Southern of Japan
YK9	0	0	Hap_7	0.67	Hap_11	0.92	0	0	Hap_15	1	Hap_15	1	Type15	Southern of Japan
YK17	0	0	Hap_7	0.67	Hap_11	0.92	0	0	Hap_15	1	Hap_15	1	Type15	Southern of Japan
YK23	0	0	Hap_7	0.67	Hap_13	1.2	0	0	0	0	0	0	Type8	Southern of Japan
YK101	0	0	Hap_7	0.67	Hap_13	1.2	0	0	0	0	0	0	Type8	Southern of Japan
YK102	0	0	Hap_7	0.67	Hap_13	1.2	0	0	0	0	0	0	Type8	Southern of Japan
