# Supplementary material for: Genetic Diversity and Population Structure of Sika Deer (Cervus nippon) Inferred by mtDNA and Y-Chromosomal Genes
Source: Animals (Basel). 2025 Oct 17;15(20):3022. doi: 10.3390/ani15203022 (PMC12561076; doi:10.3390/ani15203022)
Supplement: Supplementary file 1 [file animals-15-03022-s001.zip › Supplementary Table S5.xlsx]

## Sheet: Sheet1
Table S5 Frequency distribution of M-haplotypes in eight populations of Cervus nippon
Haplotype	Location
	DB	SC	HN	TW	BH	BZ	WJ	ZM
MHap_1	51	0	0	0	0	0	0	0
MHap_2	1	0	0	0	0	0	0	0
MHap_3	51	0	0	0	0	0	0	0
MHap_4	35	0	0	0	0	0	0	0
MHap_5	3	0	0	0	0	0	0	0
MHap_6	4	0	0	0	0	0	0	0
MHap_7	3	0	0	0	0	0	0	0
MHap_8	1	0	0	0	0	0	0	0
MHap_9	2	0	0	0	0	0	0	0
MHap_10	3	0	0	0	0	0	0	0
MHap_11	1	0	0	0	0	0	0	0
MHap_12	1	0	0	0	0	0	0	0
MHap_13	4	0	0	0	0	0	0	0
MHap_14	1	0	0	0	0	0	0	0
MHap_15	2	0	0	0	0	0	0	0
MHap_16	20	0	0	0	0	0	0	0
MHap_17	3	0	0	0	0	0	0	0
MHap_18	1	0	0	0	0	0	0	0
MHap_19	1	0	0	0	0	0	0	0
MHap_20	2	0	0	0	0	0	0	0
MHap_21	1	0	0	0	0	0	0	0
MHap_22	1	0	0	0	0	0	0	0
MHap_23	4	0	0	0	0	0	0	0
MHap_24	7	0	0	0	0	0	0	0
MHap_25	1	0	0	0	0	0	0	0
MHap_26	1	0	0	0	0	0	0	0
MHap_27	1	0	0	0	0	0	0	0
MHap_28	1	0	0	0	0	0	0	0
MHap_29	1	0	0	0	0	0	0	0
MHap_30	1	0	0	0	0	0	0	0
MHap_31	1	0	0	0	0	0	0	0
MHap_32	1	0	0	0	0	0	0	0
MHap_33	1	0	0	0	0	0	0	0
MHap_34	1	0	0	0	0	0	0	0
MHap_35	1	0	0	0	0	0	0	0
MHap_36	1	0	0	0	0	0	0	0
MHap_37	1	0	0	0	0	0	0	0
MHap_38	1	0	0	0	0	0	0	0
MHap_39	0	0	0	0	4	0	0	0
MHap_40	0	0	0	0	1	0	0	0
MHap_41	0	0	0	0	0	3	0	0
MHap_42	0	0	0	0	0	3	0	0
MHap_43	0	0	0	0	0	0	0	1
MHap_44	0	0	0	0	0	0	0	3
MHap_45	0	0	0	0	0	0	0	5
MHap_46	0	0	0	0	0	0	0	1
MHap_47	0	0	0	0	0	0	0	2
MHap_48	0	0	0	0	0	0	0	2
MHap_49	0	0	0	0	0	0	0	1
MHap_50	0	0	0	0	0	0	0	2
MHap_51	0	0	0	0	0	0	0	1
MHap_52	0	0	0	0	0	5	0	0
MHap_53	0	0	0	0	0	0	0	3
MHap_54	0	0	0	1	0	0	0	0
MHap_55	0	0	0	1	0	0	0	0
MHap_56	0	0	0	1	0	0	0	0
MHap_57	0	0	0	1	0	0	0	0
MHap_58	0	0	0	0	0	0	3	0
MHap_59	0	0	0	0	0	5	0	0
MHap_60	0	0	0	0	0	9	0	0
MHap_61	0	0	0	0	0	0	1	0
MHap_62	0	0	0	0	0	0	1	0
MHap_63	0	0	0	0	0	0	1	0
MHap_64	0	0	0	0	0	0	1	0
MHap_65	0	0	0	0	0	0	2	0
MHap_66	0	1	0	0	0	0	0	0
MHap_67	0	2	0	0	0	0	0	0
MHap_68	0	1	0	0	0	0	0	0
MHap_69	0	1	0	0	0	0	0	0
MHap_70	0	0	1	0	0	0	0	0
MHap_71	0	0	1	0	0	0	0	0
MHap_72	0	0	2	0	0	0	0	0
