# Supplementary material for: Genetic Diversity and Population Structure of Sika Deer (Cervus nippon) Inferred by mtDNA and Y-Chromosomal Genes
Source: Animals (Basel). 2025 Oct 17;15(20):3022. doi: 10.3390/ani15203022 (PMC12561076; doi:10.3390/ani15203022)
Supplement: Supplementary file 1 [file animals-15-03022-s001.zip › Supplementary Table S6.xlsx]

## Sheet: Sheet1
Table S6 AMOVA analysis on 13 pcgs in eight populations of sika deer
Source of variation	d.f.	Sum of squares	Variance components	%
Among populations	7	12.59	0.07791	15.49
Within populations	282	119.903	0.42519	84.51
Total	289	132.493	0.5031
Fixation Index FST : 0.15487
Significance tests (1054 permutations)
Va and FST :	P(rand. value > obs. value) = 0.00000
	P(rand. value = obs. value) = 0.00000
	P-value = 0.00000+-0.00000
