# Supplementary material for: Genetic Diversity and Population Structure of Sika Deer (Cervus nippon) Inferred by mtDNA and Y-Chromosomal Genes
Source: Animals (Basel). 2025 Oct 17;15(20):3022. doi: 10.3390/ani15203022 (PMC12561076; doi:10.3390/ani15203022)
Supplement: Supplementary file 1 [file animals-15-03022-s001.zip › Supplementary Table S7.xlsx]

## Sheet: Sheet1
Table S7 Summery of genetic diversity metrics per population.
Population	Subspecies_name	mitochondrion		Y-chromosome
		Hd	π	Hd	π
DB	C. n. hortulorum	0.700 (±0.015)	0.00624 (±0.0002)	0.728 (±0.0026)	0.00038 (±2.73E-6)
HN	C. n. kopschi	0.833 (±0.111)	0.00022 (±4E-5)	0	0
SC	C. n. sichuanicus	0.900 (±0.072)	0.00063 (±7.60E-5)	0	0
TW	C. n. taiouanus	1.000 (±0.089)	0.00053 (±7.5E-5)	0	0
BH	C. n. yesoensis	0.400 (±0.106)	0.00014 (±3.58E-5)	0	0
BZ	C. n. centralis	0.793 (±0.009)	0.01018 (±0.0004)	0.345 (±0.052)	0.00007 (±1.21E-5)
WJ	C. n. yakushimae	0.889 (±0.030)	0.00636 (±0.0004)	0.600 (±0.078)	0.00012 (±1.79E-5)
ZM	C. n. nippon	0.910 (±0.008)	0.00329 (±5.02E05)	0.667 (±0.102)	0.00014 (±0.00002)
Total		0.917 (±0.000)	0.01430 (±4.58E-5)	0.791 (±0.002)	0.00075 (±4.90E-6)
